# Supplementary material for: VvJAZ13 Positively Regulates Cold Tolerance in Arabidopsis and Grape
Source: Int J Mol Sci. 2024 Apr 18;25(8):4458. doi: 10.3390/ijms25084458 (PMC11049880; doi:10.3390/ijms25084458)
Supplement: Supplementary file 1 [file ijms-25-04458-s001.zip]

Archive with 1 entries (1 files):
- ijms-2934146-supplementary.pdf
